# Supplementary material for: Age as an Effect Modifier of the Effects of Transcutaneous Auricular Vagus Nerve Stimulation (taVNS) on Heart Rate Variability in Healthy Subjects
Source: J Clin Med. 2024 Jul 22;13(14):4267. doi: 10.3390/jcm13144267 (PMC11278058; doi:10.3390/jcm13144267)
Supplement: Supplementary file 1 [file jcm-13-04267-s001.zip]

Archive with 1 entries (1 files):
- jcm-3069462-supplementary.pdf
